# Supplementary material for: Measurements of Bone Health after Thyroid-Stimulating Suppression Therapy in Postmenopausal Women with Differentiated Thyroid Carcinoma: Bone Mineral Density versus the Trabecular Bone Score
Source: J Clin Med. 2021 May 3;10(9):1964. doi: 10.3390/jcm10091964 (PMC8125563; doi:10.3390/jcm10091964)
Supplement: Supplementary file 1 [file jcm-10-01964-s001.zip]

Archive with 1 entries (1 files):
- jcm-1198950-supplementary.pdf
